# Supplementary material for: Triazine and Fused Thiophene-Based Donor-Acceptor Type Semiconducting Conjugated Polymer for Enhanced Visible-Light-Induced H2 Production
Source: Molecules. 2024 Jun 12;29(12):2807. doi: 10.3390/molecules29122807 (PMC11206750; doi:10.3390/molecules29122807)
Supplement: Supplementary file 1 [file molecules-29-02807-s001.zip]

Archive with 1 entries (1 files):
- molecules-3037137-supplementary.pdf
